# Supplementary material for: Prevention and Management of Operating Room Fire: An Interprofessional Operating Room Team Simulation Case
Source: MedEdPORTAL. 2020 Jan 24;16:10871. doi: 10.15766/mep_2374-8265.10871 (PMC7012309; doi:10.15766/mep_2374-8265.10871)
Supplement: Supplementary file 1 — A. Simulation Case Overview.docx B. Teaching Points.docx C. Slide Introduction.pptx D. Surgical History and Physical Exam.docx E. Debriefing Checklist.docx F. Evaluation Form.docx [file mep-16-10871-s001.zip]

Archive with 7 entries (7 files):
- _Educational_Summary_Report_10871.pdf
- A. Simulation Case Overview.docx
- B. Teaching Points.docx
- C. Slide Introduction.pptx
- D. Surgical History and Physical Exam.docx
- E. Debriefing Checklist.docx
- F. Evaluation Form.docx
